# Supplementary material for: Changes in Microbial Community Diversity and the Formation Mechanism of Flavor Metabolites in Industrial-Scale Spontaneous Fermentation of Cabernet Sauvignon Wines
Source: Foods. 2025 Jan 14;14(2):235. doi: 10.3390/foods14020235 (PMC11764576; doi:10.3390/foods14020235)
Supplement: Supplementary file 1 [file foods-14-00235-s001.zip]

Archive with 1 entries (1 files):
- foods-3395093-supplementary.pdf
